# Supplementary material for: Dihydroartemisinin Regulated the MMP-Mediated Cellular Microenvironment to Alleviate Rheumatoid Arthritis
Source: Research (Wash D C). 2024 Sep 10;7:0459. doi: 10.34133/research.0459 (PMC11385568; doi:10.34133/research.0459)
Supplement: Supplementary 1 — Fig. S1 [file research.0459.f1.zip]

Archive with 2 entries (2 files):
- Figure S1.jpg
- Supplementary Material.docx
